# Supplementary material for: DNA methylation-based age estimation for adults and minors: considering sex-specific differences and non-linear correlations
Source: Int J Legal Med. 2023 Feb 22;137(3):635–43. doi: 10.1007/s00414-023-02967-6 (PMC10085938; doi:10.1007/s00414-023-02967-6)
Supplement: Supplementary file 2 — (XLSX 11 kb) [file 414_2023_2967_MOESM2_ESM.xlsx]

## Sheet: Tabelle1
	Gene	Target ID		PCR primer	Concentration	Reference
	PDE4C	cg17861230 (+36bp)	PCR primer	F: GGTAGAGGTTTGTAGTAGGTT	10 µM
				R: ACCACCTACCCCCTACAAAAAAA	10 µM
Multiplex 1			SBE primer	R: (TG)12TTCRAAACTCTAATCATACTATAAC	5 µM	Schwender et al.
	EDARADD	cg09809672 (-12bp)	PCR primer	F: TTGGTGATTAGGAGTTTTAGTGTTTT	10 µM
				R: CCTACAAATTCCCCAAAAAACTT	10 µM
			SBE primer	R: (TG)18TTAACTCTAACCAAACAACCAAC	1 µM	Schwender et al.
	SST	cg00481951	PCR primer	F: AGGTGAGTTTTTATTTGGTATTTAAGAAA	10 µM
				R: CTTTAAATTACCCCTTTACCCTAATC	10 µM
			SBE primer	R: (TG)23CCAAAATCAACACCAAAAATAAAC	1 µM	Hong et al.
	KLF14	cg14361627	PCR primer	F: GGGAGAGGTTGTTGTAATTTAGAAGT	10 µM
				R: ACCCCCCCACTAAATCATATTTAACAA	10 µM
			SBE primer	R: (TG)25TTAACAACCTCAAAAATTATCTTATCTCC	1 µM	Hong et al.
	ELOVL2	cg16867657(-16bp)	PCR primer	F: GGGGYGTAGGGTAAGTGAG	50 µM
				R: CAACRAATAAATATTCCTAAAACTCC	50 µM
Multiplex 2			SBE primer	F: (T)9GGGAGGAGATTTGTAGGTTTAGT	10 µM	Cho et al.
	C1orf132	cg10501210(+6bp)	PCR primer	F: GGGTTAYGTTATTAAGTTTTGAAG	40 µM
				R: TAAAACCAAATTCTAAAACATTC	20 µM
			SBE primer	R: (T)46AAACCAAAATTTAAATCTAC	5 µM	Cho et al.
	FHL2	cg06639320	PCR primer	F: GGGTTTTGGGAGTATAGTAGT	15 µM
				R: AAAATAACCCCCTCCTCC	15 µM
Multiplex 3			SBE primer	F: (T)21GTTTTGGGAGTATAGTAGTTAT	5 µM	Cho et al.
	TRIM59	cg07553761	PCR primer	F: TATGGTATYGGTGGTTTGGGGGAGA	10 µM
				R: ATAAAAAACACTACRCTCCACAACATAAC	10 µM
			SBE primer	R: (T)51CCTCAAAAACCRTCRACCACCRAC	5 µM	Cho et al.
