# Supplementary material for: DNA methylation-based age estimation for adults and minors: considering sex-specific differences and non-linear correlations
Source: Int J Legal Med. 2023 Feb 22;137(3):635–43. doi: 10.1007/s00414-023-02967-6 (PMC10085938; doi:10.1007/s00414-023-02967-6)
Supplement: Supplementary file 3 — (XLSX 41 kb) [file 414_2023_2967_MOESM3_ESM.xlsx]

## Sheet: model
Age estimation model
Estimated age=-1.5880-0.0400*PDE4C- 1.9120*EDARADD+5.0157*KLF4+0.5961*ELOVL2+1.7463*FHL2-0.0108*C1orf132 + 3.5634*TRIM59.
PDE4C cg17861230+36bp
EDARADD cg09809672-12bp
KLF14 cg14361627
ELOVL2 cg16867657-16bp
FHL2 cg06639320
C1orf132 cg10501210+6bp
TRIM59 cg07553761
Sample No.	Chronological age	PDE4C	EDARADD	KLF14	ELOVL2	C2orf132	FHL2	TRIM59	epigenetic age	Estimated age
1	20	0.270642	0.334921	0.0566667	0.504043	0.836364	0.0800187	0.448032	0.0727109	21.5269
2	22	0.154321	0.335257	0.0829187	0.419268	0.8551	0.163912	0.383004	0.0724375	21.5212
3	23	0.28022	0.240838	0.0673267	0.363834	0.831715	0.21674	0.356902	0.136175	22.8597
5	22	0.258378	0.355353	0.0759494	0.46988	0.73822	0.0481024	0.464352	0.113964	22.3932
6	25	0.11855	0.265594	0.0699433	0.510185	0.874552	0.144552	0.448519	0.395616	28.3079
7	16	0.126233	0.325231	0.0524862	0.333579	0.835341	0.0939318	0.422093	-0.0936916	18.1218
8	19	0.125501	0.528777	0.0916335	0.418985	0.878519	0.0570048	0.393021	-0.404129	13.0187
9	28	0.259643	0.301829	0.0924658	0.434524	0.703947	0.255216	0.403807	0.424324	28.9108
11	27	0.194681	0.345238	0.0637329	0.552124	0.911089	0.0912017	0.5114	0.364653	27.6577
12	26	0.32598	0.359841	0.0957854	0.48265	0.884766	0.121827	0.478806	0.388451	28.1575
13	24	0.189621	0.325843	0.0803571	0.491722	0.837165	0.190657	0.463582	0.453395	29.5213
14	26	0.211343	0.352767	0.0685859	0.430052	0.841176	0.265781	0.47321	0.470701	29.8847
16	21	0.166667	0.411929	0.0917531	0.463514	0.874755	0.150794	0.348078	-0.151543	17.047
17	25	0.18264	0.272777	0.0610039	0.39577	0.779661	0.311793	0.345889	0.193647	24.0666
19	18	0.150748	0.29148	0.080163	0.445732	0.895223	0.135421	0.446118	0.332951	26.992
20	27	0.167568	0.273784	0.102703	0.574739	0.892989	0.0621762	0.478947	0.545165	31.4485
22	29	0.240232	0.281743	0.0972405	0.564103	0.675	0.225225	0.539392	0.995779	40.9114
23	26	0.172185	0.347826	0.0709939	0.465253	0.889629	0.174716	0.392292	0.0668812	21.4045
24	83	0.324982	0.109746	0.11194	0.816412	0.616766	0.43698	0.510037	1.81119	58.0351
25	56	0.31181	0.289641	0.129258	0.704017	0.855346	0.239357	0.65893	1.6705	55.0805
29	22	0.367593	0.379213	0.099187	0.500711	0.847423	0.148235	0.47506	0.410747	28.6257
32	32	0.150407	0.213845	0.0540084	0.56424	0.817289	0.228419	0.447397	0.58866	32.3619
35	27	0.250928	0.289289	0.0597403	0.397321	0.735552	0.248138	0.421785	0.313693	26.5876
36	30	0.303903	0.31091	0.13297	0.488095	0.734589	0.0530262	0.557899	0.83596	37.5552
38	36	0.185133	0.212544	0.0780142	0.520559	0.828496	0.256078	0.443887	0.719799	35.1158
39	37	0.232628	0.190328	0.108108	0.513863	0.781755	0.302875	0.482521	1.12722	43.6717
41	67	0.274157	0.166667	0.14539	0.772976	0.800558	0.358543	0.644557	2.18666	65.9199
42	51	0.194783	0.163445	0.0851852	0.537323	0.635565	0.397712	0.413286	0.999628	40.9922
43	51	0.336851	0.190665	0.168503	0.70617	0.819495	0.282178	0.525461	1.65643	54.785
44	58	0.196491	0.25913	0.156102	0.545911	0.876072	0.315982	0.525427	1.43171	50.0659
49	23	0.273081	0.350033	0.0711902	0.412844	0.726776	0.0457433	0.504208	0.203705	24.2778
50	22	0.179612	0.266094	0.0715935	0.430048	0.90268	0.348521	0.486334	0.843361	37.7106
53	26	0.235441	0.213873	0.103448	0.439684	0.810219	0.23666	0.428528	0.706166	34.8295
54	29	0.161111	0.282927	0.0852713	0.451128	0.904206	0.132878	0.450415	0.388499	28.1585
55	33	0.177328	0.236865	0.078238	0.503272	0.790378	0.305599	0.430259	0.702756	34.7579
56	28	0.190527	0.220025	0.0963855	0.552345	0.877273	0.208844	0.484307	0.877395	38.4253
58	20	0.260526	0.252703	0.0943571	0.314103	0.701299	0.0725806	0.426304	0.217178	24.5607
59	20	0.1625	0.332258	0.0632184	0.444681	0.91732	0.226645	0.433779	0.283992	25.9638
60	22	0.192496	0.365601	0.0596206	0.447481	0.911591	0.179599	0.414727	0.0526825	21.1063
64	34	0.192886	0.170826	0.0574324	0.406736	0.73752	0.305455	0.382812	0.497748	30.4527
66	30	0.303558	0.250917	0.0753935	0.434783	0.740838	0.273903	0.476439	0.725486	35.2352
68	24	0.336788	0.32058	0.0980392	0.328205	0.752089	0.143515	0.409847	0.175902	23.6939
75	46	0.25859	0.193473	0.163212	0.613774	0.8592	0.212443	0.53269	1.47613	50.9987
76	41	0.267081	0.289593	0.126631	0.639711	0.847222	0.170925	0.556065	1.13491	43.833
77	38	0.242537	0.205177	0.134775	0.521649	0.783681	0.279417	0.477902	1.17938	44.7671
78	34	0.226353	0.289267	0.0882353	0.553571	0.85804	0.231263	0.506137	0.82057	37.232
79	5	0.0934403	0.467673	0.0251419	0.211022	0.930667	0.0657241	0.24107	-1.27028	4.89579
81	46	0.335556	0.358903	0.186319	0.663392	0.888889	0.180029	0.585978	1.43518	50.1388
82	44	0.230104	0.248548	0.148976	0.58486	0.884158	0.200864	0.516517	1.2052	45.3092
83	45	0.150508	0.340892	0.104673	0.55536	0.888889	0.193626	0.529331	0.824996	37.3249
91	17	0.194653	0.434965	0.0751323	0.384211	0.788235	0.104564	0.4064	-0.199317	16.2051
93	86	0.371394	0.319865	0.132505	0.84141	0.847943	0.081448	0.716049	1.63638	54.3639
96	18	0.157092	0.39823	0.0629252	0.413306	0.920567	0.150122	0.379209	-0.190225	16.3622
100	59	0.305058	0.227936	0.143822	0.493333	0.820755	0.0589569	0.62704	1.30792	47.4662
101	51	0.323136	0.289461	0.130045	0.603306	0.757794	0.0609037	0.633147	1.21185	45.4489
104	23	0.364179	0.360577	0.09375	0.447909	0.875	0.0900901	0.498549	0.369634	27.7623
108	48	0.298722	0.338946	0.167331	0.503597	0.808554	0.154691	0.607625	1.31808	47.6797
109	54	0.385277	0.300745	0.2	0.662035	0.877698	0.196224	0.631969	1.80449	57.8943
110	18	0.261099	0.427263	0.0854392	0.370968	0.82069	0.0875543	0.413829	-0.147029	17.1287
118	27	0.18363	0.306529	0.074344	0.429032	0.881288	0.101196	0.4443	0.197624	24.1501
121	54	0.331485	0.340109	0.116197	0.688509	0.79386	0.229749	0.590603	1.23887	46.0164
122	28	0.156206	0.328665	0.0692124	0.545455	0.702265	0.115502	0.546017	0.589432	32.3781
123	68	0.462142	0.221987	0.216132	0.734043	0.838462	0.199234	0.711466	2.3648	69.6607
124	60	0.379726	0.199642	0.194412	0.73234	0.759178	0.351498	0.649083	2.34532	69.2517
125	58	0.366667	0.18209	0.164103	0.667436	0.73913	0.313103	0.574698	1.8568	58.9927
126	68	0.434899	0.167464	0.142647	0.728522	0.802181	0.262168	0.666116	2.04696	62.9861
127	54	0.245185	0.282147	0.233387	0.588486	0.763693	0.275652	0.634794	2.11927	64.5047
128	25	0.189677	0.35446	0.120126	0.462083	0.916499	0.149497	0.44747	0.450335	29.457
130	57	0.369594	0.136868	0.124126	0.660384	0.776739	0.245117	0.59723	1.69959	55.6913
131	23	0.167369	0.37766	0.114194	0.460521	0.903718	0.0514905	0.466359	0.27248	25.7221
134	61	0.267903	0.221154	0.15122	0.651163	0.829897	0.270298	0.571674	1.62523	54.1298
136	71	0.441306	0.169767	0.142857	0.75804	0.72549	0.384437	0.652498	2.22676	66.7621
137	55	0.371821	0.20445	0.129808	0.683989	0.869004	0.230224	0.617909	1.65953	54.8502
139	79	0.412151	0.210245	0.244755	0.772531	0.705197	0.373057	0.656567	2.66511	75.9674
141	63	0.399604	0.152249	0.180195	0.705828	0.88244	0.108379	0.72231	2.18307	65.8446
142	77	0.477598	0.171252	0.237023	0.771352	0.653103	0.447667	0.65094	2.80836	78.9756
145	7	0.176274	0.543563	0.0459433	0.187919	0.781038	0.0418529	0.258814	-1.30498	4.69476
146	66	0.163976	0.0889894	0.120805	0.5	0.797357	0.340141	0.533689	1.62639	54.1542
148	65	0.206075	0.152485	0.21662	0.623229	0.523585	0.407796	0.563564	2.2849	67.9829
149	62	0.269655	0.230392	0.15847	0.569343	0.835443	0.210131	0.66324	1.81625	58.1412
151	57	0.26497	0.27686	0.11855	0.671141	0.778835	0.411765	0.575606	1.62849	54.1983
152	69	0.39603	0.229899	0.166372	0.740614	0.841369	0.178851	0.723402	2.11355	64.3846
154	58	0.309926	0.225216	0.179669	0.697415	0.661995	0.318359	0.592249	1.94511	60.8472
156	70	0.318735	0.224719	0.140652	0.582511	0.60514	0.535167	0.507803	1.75982	56.9562
160	70	0.370079	0.212912	0.115824	0.513126	0.724868	0.51554	0.616831	1.9674	61.3153
161	52	0.289926	0.252475	0.110846	0.587791	0.837037	0.236829	0.545339	1.17182	44.6082
163	28	0.192949	0.386544	0.0695574	0.473171	0.763636	0.13211	0.417238	0.00539071	20.1132
165	27	0.150407	0.330935	0.112038	0.536325	0.792453	0.0909091	0.493485	0.563568	31.8349
166	41	0.132928	0.256705	0.0813187	0.575325	0.797671	0.211802	0.514744	0.862179	38.1058
167	30	0.235857	0.277064	0.0950049	0.446629	0.769231	0.135154	0.527511	0.723016	35.1833
169	44	0.325088	0.264662	0.102215	0.584906	0.819865	0.273017	0.57954	1.28735	47.0344
171	36	0.298627	0.338214	0.137864	0.592233	0.853846	0.0640496	0.581559	0.972859	40.43
173	30	0.224719	0.327103	0.106589	0.501062	0.860511	0.0895404	0.506522	0.562903	31.821
174	33	0.218336	0.34902	0.107724	0.565144	0.765823	0.2954	0.450712	0.726787	35.2625
175	39	0.320949	0.312057	0.0991379	0.562016	0.813953	0.143846	0.54378	0.814884	37.1126
178	32	0.232609	0.310502	0.101852	0.513605	0.728571	0.179191	0.485648	0.661643	33.8945
181	34	0.280263	0.296351	0.115071	0.578887	0.851205	0.194219	0.513895	0.917589	39.2694
182	42	0.262626	0.246753	0.0895522	0.507143	0.686747	0.336087	0.515577	1.09787	43.0554
183	31	0.283058	0.284722	0.09375	0.568767	0.887755	0.163265	0.505005	0.740609	35.5528
184	40	0.232716	0.28764	0.078373	0.567376	0.817805	0.199405	0.506106	0.726876	35.2644
187	25	0.10084	0.286822	0.0801603	0.489362	0.823864	0.0746562	0.46767	0.341302	27.1673
192	49	0.249219	0.209402	0.134446	0.609489	0.714552	0.30276	0.670231	1.9486	60.9207
193	35	0.240689	0.238579	0.100295	0.444954	0.791878	0.211426	0.547363	1.02563	41.5383
194	12	0.216543	0.375	0.0598802	0.368231	0.852535	0.0646006	0.379853	-0.336645	13.9974
200	25	0.239958	0.318801	0.082243	0.368056	0.810811	0.146299	0.432996	0.21442	24.5028
202	29	0.260021	0.310167	0.10274	0.441397	0.800747	0.128539	0.506226	0.606691	32.7405
204	28	0.202804	0.159006	0.0765143	0.5	0.82397	0.115426	0.431909	0.513426	30.782
209	23	0.265714	0.322115	0.0869565	0.445783	0.800434	0.247959	0.488239	0.651524	33.682
214	49	0.260908	0.354962	0.0969163	0.650524	0.859649	0.135223	0.596513	0.949228	39.9338
215	72	0.361721	0.111494	0.179173	0.720233	0.745681	0.519136	0.614511	2.60063	74.6132
216	40	0.271186	0.335366	0.100156	0.595718	0.851508	0.154309	0.523129	0.741786	35.5775
219	9	0.150742	0.526027	0.050571	0.259259	0.776978	0.0760073	0.355425	-0.800738	8.42895
221	37	0.407749	0.310078	0.100304	0.480818	0.826667	0.260586	0.4826	0.758362	35.9256
222	7	0.325377	0.367953	0.078341	0.257485	0.884793	0.0470738	0.268202	-0.729757	9.12255
227	50	0.259259	0.247177	0.125964	0.549724	0.728477	0.344028	0.560875	1.48005	51.081
229	43	0.257846	0.267474	0.118644	0.562555	0.803379	0.15896	0.521189	0.946815	39.8831
232	38	0.39556	0.283951	0.132723	0.569792	0.902968	0.138351	0.494055	0.850981	37.8706
233	11	0.292941	0.331707	0.0757946	0.3	0.877743	0.0747957	0.361483	-0.265704	15.1
235	47	0.349738	0.21542	0.074896	0.613408	0.847619	0.24469	0.549238	1.10274	43.1575
238	64	0.307069	0.188352	0.134228	0.618257	0.599265	0.473318	0.543358	1.83766	58.5909
239	1	0.11055	0.397465	0.0308144	0.19802	0.82093	0.0261402	0.119094	-1.61862	3.16163
240	6	0.197226	0.425853	0.0454545	0.200791	0.844893	0.0641562	0.27855	-0.966945	6.9851
245	75	0.170872	0.20442	0.225118	0.661017	0.762	0.29627	0.678444	2.46419	71.7479
247	61	0.313966	0.208877	0.150685	0.620408	0.745798	0.263908	0.635718	1.84381	58.72
252	3	0.114724	0.441606	0.0541401	0.142857	0.825145	0.0692387	0.316309	-0.841097	8.05598
254	6	0.25483	0.455712	0.0849558	0.3125	0.824022	0.0522152	0.243031	-0.908822	7.46297
255	53	0.366704	0.19457	0.121901	0.596401	0.792804	0.283817	0.529949	1.36774	48.7225
256	13	0.25498	0.414501	0.0634328	0.30566	0.822674	0.138866	0.287765	-0.631321	10.1697
261	52	0.352717	0.258873	0.160428	0.661168	0.857143	0.21815	0.603085	1.62244	54.0712
262	27	0.299169	0.26259	0.0948081	0.447653	0.862816	0.205898	0.424612	0.50364	30.5764
264	56	0.39459	0.274841	0.217538	0.634146	0.73406	0.39507	0.561545	2.02283	62.4795
265	27	0.282258	0.325758	0.080292	0.401515	0.622222	0.0691685	0.43577	0.0868168	21.8232
273	47	0.299559	0.237037	0.120235	0.305699	0.765152	0.207634	0.503167	0.879402	38.4674
276	38	0.302808	0.309211	0.107895	0.5	0.722973	0.259692	0.448466	0.691651	34.5247
294	38	0.289086	0.241087	0.115385	0.507937	0.851695	0.158777	0.540568	1.01533	41.3219
27	51	0.274971	0.175365	0.107223	0.526578	0.847727	0.175485	0.458106	0.847106	37.7892
28	51	0.239609	0.224138	0.0885714	0.484337	0.752459	0.297165	0.435897	0.770915	36.1892
31	19	0.21395	0.304348	0.040959	0.499044	0.804878	0.189807	0.374289	-0.0190434	19.6039
48	23	0.29562	0.402754	0.0855188	0.254464	0.783203	0.0908565	0.414549	-0.16186	16.8618
57	56	0.357576	0.222898	0.174888	0.689289	0.802515	0.305534	0.637248	2.05524	63.1601
67	26	0.347682	0.335664	0.0867257	0.368676	0.797342	0.324071	0.36538	0.270369	25.6778
95	20	0.183908	0.299479	0.0983936	0.478469	0.875519	0.108826	0.42863	0.318735	26.6934
105	24	0.255906	0.305344	0.0740741	0.404365	0.853199	0.245312	0.36379	0.146027	23.0666
106	20	0.236165	0.36488	0.0702988	0.359184	0.802792	0.0742942	0.428888	-0.079022	18.4044
111	20	0.186296	0.430556	0.0602941	0.326829	0.810591	0.158249	0.450952	-0.046916	19.0375
114	22	0.248577	0.290094	0.104301	0.405128	0.785908	0.0609418	0.501946	0.498607	30.4708
117	52	0.324246	0.337086	0.198589	0.640454	0.84556	0.11089	0.58658	1.40709	49.549
119	51	0.158915	0.204865	0.0946657	0.428571	0.825871	0.239411	0.535328	1.06098	42.2805
120	62	0.125	0.268868	0.172932	0.655932	0.757396	0.169197	0.584381	1.52097	51.9405
133	83	0.355077	0.181739	0.239397	0.601942	0.754902	0.298246	0.673843	2.52372	72.9981
135	68	0.366831	0.246703	0.169125	0.595122	0.786765	0.334483	0.70035	2.1999	66.1979
140	68	0.221774	0.218868	0.161765	0.644474	0.858386	0.22904	0.559061	1.56305	52.824
143	59	0.38353	0.181878	0.0873926	0.746651	0.829268	0.315491	0.642587	1.7641	57.0462
144	44	0.288644	0.220038	0.136187	0.571286	0.838604	0.285169	0.547562	1.44347	50.313
147	6	0.172314	0.429889	0.053076	0.240876	0.752535	0.0989729	0.249056	-0.954847	7.08229
150	54	0.226871	0.126716	0.20042	0.595769	0.664343	0.518567	0.495024	2.18339	65.8513
153	67	0.349928	0.22417	0.173759	0.764912	0.814371	0.435489	0.66845	2.43053	71.0411
157	55	0.11457	0.229258	0.141571	0.535714	0.395683	0.363519	0.528859	1.51357	51.785
159	48	0.340336	0.274457	0.176471	0.439306	0.789976	0.295241	0.513807	1.35857	48.5299
162	46	0.273842	0.343669	0.119349	0.412698	0.823755	0.256896	0.545354	0.971615	40.4039
177	36	0.279817	0.226368	0.105943	0.493902	0.856195	0.324338	0.530658	1.24188	46.0794
179	32	0.248489	0.343775	0.0629921	0.52123	0.836601	0.220034	0.508016	0.556893	31.6948
180	30	0.259014	0.263826	0.122222	0.527491	0.804924	0.377197	0.560403	1.47162	50.9039
185	58	0.141414	0.351351	0.112861	0.628205	0.658106	0.344053	0.53233	1.16573	44.4803
186	60	0.149128	0.240122	0.211207	0.578095	0.802555	0.305693	0.559441	1.86955	59.2606
188	17	0.177479	0.321757	0.0500569	0.290323	0.70347	0.143053	0.43063	-0.0094451	19.8026
190	29	0.304976	0.272727	0.0693069	0.378109	0.706186	0.191997	0.486823	0.513763	30.789
201	41	0.099814	0.137741	0.0668203	0.432258	0.723684	0.350318	0.457246	0.970762	40.386
203	42	0.213023	0.248609	0.133452	0.537773	0.747532	0.351351	0.40978	0.983762	40.659
205	29	0.247174	0.376178	0.0815155	0.504348	0.874582	0.0939368	0.501778	0.33499	27.0348
208	28	0.210037	0.258667	0.0909091	0.453917	0.851852	0.231405	0.414764	0.508452	30.6775
210	24	0.149942	0.244403	0.074224	0.347107	0.811538	0.217805	0.410259	0.351405	27.3795
220	86	0.440871	0.242236	0.139738	0.724053	0.861053	0.237203	0.754685	2.15788	65.3154
225	77	0.308261	0.179116	0.206704	0.621469	0.759843	0.308241	0.680292	2.41865	70.7916
226	72	0.367367	0.242898	0.162	0.641858	0.834158	0.286745	0.616061	1.81504	58.1159
230	26	0.143573	0.346756	0.0587302	0.304348	0.385542	0.0661232	0.51548	0.167422	23.5159
231	40	0.246839	0.263676	0.104167	0.4946	0.70122	0.214644	0.529652	0.969901	40.3679
237	31	0.283256	0.26297	0.0637982	0.493003	0.872364	0.17979	0.45206	0.427161	28.9704
243	11	0.167798	0.345304	0.0783217	0.328358	0.794667	0.0816929	0.393851	-0.128835	17.4615
248	5	0.212302	0.468401	0.0532011	0.104615	0.784713	0.0724029	0.303402	-0.963768	7.01051
249	50	0.233333	0.245968	0.117371	0.527439	0.730263	0.301602	0.486862	1.08916	42.8725
259	7	0.19147	0.45648	0.0614035	0.244742	0.87522	0.0647773	0.26146	-0.979221	6.88768
263	52	0.327441	0.275735	0.0877797	0.595601	0.833006	0.278855	0.514589	0.978666	40.552
267	30	0.189564	0.365877	0.0916031	0.507304	0.837283	0.170157	0.441667	0.328656	26.9018
269	34	0.290155	0.236213	0.0633188	0.55414	0.857488	0.182692	0.463078	0.556573	31.688
270	37	0.118421	0.218182	0.104024	0.485149	0.734411	0.291258	0.515612	1.13907	43.9205
271	41	0.316071	0.284457	0.149446	0.543062	0.893817	0.113603	0.557183	1.10297	43.1624
272	44	0.249564	0.197802	0.125874	0.629885	0.845238	0.149922	0.584608	1.36651	48.6968
275	28	0.264914	0.290102	0.083691	0.47875	0.861878	0.070508	0.441105	0.237533	24.9882
279	49	0.265088	0.243316	0.15407	0.584559	0.860352	0.185625	0.526676	1.24902	46.2295
281	39	0.307238	0.248815	0.120112	0.606061	0.827458	0.115238	0.523248	0.944538	39.8353
283	43	0.290488	0.261905	0.0732759	0.476054	0.84633	0.11138	0.481317	0.451413	29.4797
284	32	0.265957	0.256617	0.0744436	0.461538	0.836614	0.16575	0.476269	0.536769	31.2721
285	57	0.323129	0.231301	0.159786	0.524355	0.830252	0.183746	0.525664	1.25589	46.3738
286	34	0.277228	0.293696	0.0863724	0.502066	0.896	0.370925	0.505345	1.01068	41.2242
289	47	0.290166	0.27845	0.131673	0.540179	0.847458	0.180215	0.560114	1.1519	44.1898
290	61	0.154412	0.343537	0.21174	0.544118	0.789934	0.111265	0.630474	1.56775	52.9228
291	26	0.248866	0.308534	0.0697085	0.445291	0.877108	0.173404	0.428872	0.248787	25.2245
293	70	0.295484	0.184932	0.200405	0.753976	0.786885	0.480115	0.59904	2.46575	71.7808
297	22	0.260664	0.319392	0.0971129	0.427273	0.866803	0.120287	0.423382	0.242058	25.0832
298	27	0.287554	0.325228	0.0813008	0.449195	0.907586	0.0992908	0.448946	0.217573	24.569
299	27	0.24456	0.398136	0.0935897	0.393103	0.691176	0.048761	0.473612	0.110085	22.3118
301	27	0.251892	0.296253	0.0803898	0.425287	0.75827	0.136781	0.44498	0.308527	26.4791
T01	67	0.337972	0.144213	0.168728	0.561728	0.796834	0.147348	0.627807	1.78972	57.584
T02	38	0.252607	0.315364	0.0872727	0.431373	0.770383	0.107534	0.47804	0.37671	27.9109
T04	70	0.297424	0.238095	0.226277	0.701647	0.838736	0.380309	0.580037	2.22003	66.6207
T05	52	0.252276	0.286783	0.114607	0.554455	0.792	0.290986	0.510529	1.07774	42.6325
T06	28	0.385516	0.343681	0.0957983	0.486129	0.901682	0.169202	0.439259	0.360734	27.5754
T07	57	0.301561	0.202532	0.142123	0.405797	0.8798	0.215054	0.598909	1.46764	50.8204
T08	62	0.276254	0.205387	0.107664	0.636591	0.771959	0.284198	0.538593	1.33491	48.0332
T09	44	0.268486	0.272401	0.160396	0.535971	0.863636	0.0991304	0.507624	0.97707	40.5185
T10	27	0.238478	0.345238	0.0697674	0.432432	0.892435	0.171709	0.42947	0.170659	23.5838
T12	25	0.392241	0.243902	0.10084	0.476793	0.903288	0.19353	0.463119	0.698455	34.6676
T13	23	0.242991	0.348404	0.0875	0.436693	0.987843	0.123669	0.438811	0.204272	24.2897
T14	2	0.196301	0.463908	0.0328382	0.149802	0.903597	0.129183	0.276644	-1.02721	6.51807
T15	7	0.268646	0.484252	0.0507328	0.192926	0.881701	0.0822454	0.256435	-1.10729	5.93952
T16	47	0.287694	0.24163	0.124625	0.587183	0.836041	0.21444	0.58252	1.35479	48.4507
T17	33	0.205286	0.246269	0.0752972	0.461887	0.813294	0.295814	0.460626	0.735114	35.4374
T18	16	0.184582	0.459365	0.0635048	0.41978	0.867925	0.0622222	0.398792	-0.384599	13.2952
T19	42	0.278907	0.290855	0.110769	0.477876	0.719828	0.107853	0.534404	0.770044	36.1709
T21	13	0.14966	0.540864	0.0448505	0.317949	0.828383	0.0683673	0.330168	-0.926668	7.31329
T22	51	0.257943	0.347418	0.208113	0.730263	0.692124	0.227824	0.682289	2.0382	62.8023
T23	41	0.128784	0.285965	0.159596	0.421053	0.645833	0.137014	0.520766	0.99955	40.9906
T24	18	0.23322	0.351442	0.0576923	0.392638	0.79661	0.123175	0.382175	-0.177526	16.5841
T25	36	0.34542	0.309609	0.133829	0.521669	0.865263	0.0930414	0.542125	0.873365	38.3407
T26	30	0.196517	0.327351	0.062123	0.413575	0.880983	0.142292	0.468463	0.244657	25.1378
T27	19	0.299881	0.388328	0.065764	0.476744	0.866667	0.0737589	0.430835	-0.073755	18.5069
T29	6	0.285276	0.451578	0.0577933	0.240711	0.884937	0.0561265	0.298585	-0.877032	7.73633
T30	34	0.327223	0.238026	0.122302	0.388889	0.83038	0.183544	0.444444	0.684341	34.3712
T31	26	0.280053	0.314706	0.0878049	0.361644	0.828125	0.125237	0.433115	0.208179	24.3718
